# Supplementary material for: Genome-wide characterization and expression analysis of the CONSTANS-like gene family of Juglans mandshurica Maxim
Source: PeerJ. 2025 Apr 18;13:e19169. doi: 10.7717/peerj.19169 (PMC12011014; doi:10.7717/peerj.19169)
Supplement: Supplemental Information 9 — 19 pairs of genes exhibited homology between the J. mandshurica and A. thaliana. [file peerj-13-19169-s009.txt]

1	transcript:AT1G73870.1	==	chr15	JMA033005.1
1	transcript:AT1G68520.1	==	chr15	JMA033005.1
1	transcript:AT1G49130.1	==	chr16	JMA020086.1
1	transcript:AT1G73870.1	==	chr16	JMA020086.1
1	transcript:AT1G05290.1	==	chr3	JMA001149.1
1	transcript:AT1G28050.1	==	chr5	JMA017943.1
1	transcript:AT1G28050.1	==	chr6	JMA022230.1
2	transcript:AT2G33500.1	==	chr5	JMA017943.1
2	transcript:AT2G33500.1	==	chr6	JMA022230.1
2	transcript:AT2G47890.1	==	chr7	JMA026099.1
2	transcript:AT2G24790.1	==	chr7	JMA031564.1
2	transcript:AT2G24790.1	==	chr8	JMA004774.1
3	transcript:AT3G21880.2	==	chr3	JMA001149.1
3	transcript:AT3G07650.4	==	chr3	JMA004947.1
3	transcript:AT3G21880.2	==	chr4	JMA000719.1
4	transcript:AT4G27900.1	==	chr8	JMA004774.1
5	transcript:AT5G48250.1	==	chr3	JMA004947.1
5	transcript:AT5G57660.1	==	chr7	JMA008296.1
