# Supplementary material for: Genome-wide characterization and expression analysis of the CONSTANS-like gene family of Juglans mandshurica Maxim
Source: PeerJ. 2025 Apr 18;13:e19169. doi: 10.7717/peerj.19169 (PMC12011014; doi:10.7717/peerj.19169)
Supplement: Supplemental Information 10 [file peerj-13-19169-s010.txt]

>JMA033005
ATGATTACTGAAAAGAAAGCTGCAAATGCCATGGGAGGCAAGACGGCACGAGCTTGTGACAGCTGTTTAC
GTAGGCGGGCTCGCTGGTTTTGTGCTGCTGATGATGCTTTCCTTTGCCAGGCTTGTGATGCATCGGTTCA
CTCCGCTAATCTACTAGCGAGCAGACACGAAAGGGTTCGGCTCCAATCCTCATCTGTGAAACCCAACAAC
GATATTTCTGCAGTAGTTGATGATAATTCTCCACCAGCATGGCACCGGGGTTTCACACGAAAGGCACGAA
CCCCTCGCCATAACAAGCCTGTATTGGTGCAACAGGCTAAAGAGGAAGAGAAATCCTTGGACCTTCTGCC
TTGTGTTCCTGAGATTGGCAGTGAAGAAGTTTCGCAGGAGGCCAGCAGCAATGAAGAAAAACTTCTTTTT
CGGGTTCCTATCTTCAACCCTTTTGCCACGTCTGAACTTTGCAATGAAATGGAGAATACGATTGATGATG
AAAGAACCACTATGGGGAGTGATGAAGTGGAAAGAATGGTGGCTGAAGATTATGGACACGATAGGGTTTG
TGAATTGGATGAGTTACATGGGTTTCTGTCCTCGGATATGGAGCTTGCTGATTTTGCTGCTGATGTCGAG
AGCCTATTAGGAAAAGGACTAGACGAAGATTCTTGCGACATCAAAGGATTGGGACTTTTAGACTGTAAAG
AGGAAGATGATATTGAGTTCTACGTTGATTTTGGAGAGGAGATGGAGAAAAAGGTCTTTCCCACGGCGGA
GAACAAAATGATGAATGGTGATCAAGCATGCGACGAGGAGATGAAGAGGGAGATCTTTTTGAGGCTAAAC
TATGAGGAAGTTATTACAGCTTGGCCCGGCCAACGTTCTCCATGGACAACAGGAACACGACCGGAGCTCA
ATCCTGACAACTGCTGGCGGAACATCATGGGTTCATGCCCTAAAGATGTTCATCATCACCCATATGGGGA
AACGGCATCAGTTGGAGGCCGTACAGACGGGTGTCGAGAAGCAAGAGTATCGAGGTACAGAGAGAAGAGA
AGGACACGCTTGTTCTCGAAGAAGATAAGGTACGAAGTAAGGAAACTGAACGCTGAGAAGAGGCCGAGAA
TGAAAGGACGGTTTGTTAAGAGGACGTCCATGCTCATGACCGGTACGACGACTACTACTACTTCTGCTTT
TCCAGCTTACCTGATCAACAAGTAA

>JMA031564
ATGGCCTCGAAGCTATGCGACTCTTGCCAATCGGCCACCGCCACCCTCTTCTGCCGAGTCCACTCCGCCT
TCCTCTGTTTGGGCTGCGACTCCAAGGTCCACGCTGCCAACAAGCTCGCGTCCCGCCACGCGCGGGTCCG
CCTCTGCGAGGTCTGCGAGCATGCCCCCGCCCACGTCACCTGCAAGGCTGACGCTGCCTCCCTCTGCGTC
ACGTGTGACCGCGACATCCACTCTGCCAACCCTCTCGCCCGCCGTCACGACCGTGTTCCGGTCACCACCT
TCTACGACTCCGTTAACCCCTCGTCTGGTGTCAAAGCCACAACCGCCGTTAGCTTCCTGGACGACCATTA
CTTCTCCGACGTGGACGGGGATGGTGACGTCTGCAGGGAAGAGGCCGAGGCTGCCTCCTGGTTGCTCCCG
AACCACAATAACAATAATAACAAGGTGATGGCGAGTCAGGATCCTAATACCGATCGGTTTATCTTCACGG
ACATGGATCCTTATTTGGATCTGGATTACGGGCCCGGGGAGCCGGAATTGGAAGCTCAGGAGCAGAATAG
TTCCGGTAATGACGGAGTTGTACCCGTTCAGAGCAAGAGTGTTCGTCAGCCTCCGTTGCTGAACGACCAC
TGCTTCGACATGAAATTTTCGGGCTCCAAGCTCTATGCTTATGGCTGCAACTCTCGGTCTCTCAGTCACA
GCGTGTCTTCCTCGTCCCTCGACGTCGGCGTCGTGCCAGATGGAAACACGGTGACCGATATATCCGATTC
TTACTGTAAGCCGACCTGCATCGGAACCGATTCAGCAAACCTGACGGTTCAGATATCGGCAGCGGATCGG
GAAGCGAGGGTGCTGAGGTACAGAGAGAAGAGGAAGAGCAGAAAGTTCGAGAAGACGATCCGATACGCGT
CGCGAAAAGCCTACGCGGAGACGAGGCCACGAATCAAAGGAAGGTTCGCGAAGCGGTCGGACATTGGGGT
TGAAGATGATCGTAGATGTGTATACGGCGTGGTTCCTACGTTTTAA

>JMA022230
ATGGGGAGTCATGGAGAGAGCGTGGCGTGCGATTTCTGCAGTGAGCAGCTTGCGGTTCTTTACTGTAGGG
CGGACTCCGCTAAGCTCTGCTTGTTCTGCGACCAGCACGTGCACTCGGCGAACCTGCTGTCCCGGAAGCA
CCTGCGCTCCCAGATCTGCGATAACTGCTGCTCGGAGCCGGTCTCTGTCCGGTGCGACACCGATAATCTG
GTGCTGTGCCAGGAGTGCGATTGGGATGCCCACGGTAGCTGTTCGGTGTCGGCCTCTCACGATCGAAACC
CGGTCGAAGGGTTCTCGGGGTGCCCCTCCGCCCTCGAGCTCGCTTCCCTCTGGGGCATCGAACTTGACGA
GAAGAAGATGAATCTGTCGGCGATGTCGATTCAGAACCGGACGATTAGTGCTTTGGACGACTCGTCGTCG
TGGGTGTTCGATAAATCAAGCGCCGGAGTGGTGTGTTTTCAGGACTTAATTGTACCGAGCGAGAACGCCA
TTGTCGGCGTGAATGGCTGTGGGATCTTGACGATGTCGAAGAAACAGGGTGGTCCGAGCTGTGGGAAGCG
GAGGCAGGTGATGTATAAGCAGCTGGTGGAGATTTTCAAGAGGGATTTGGCGGCGGAATCGCCGAGGGGG
AGTGGTGGTTGGCAGGGAATGAGTGTGGAGGGACTAGCAGATTTGGGAAATGGCAGGGATGGGGTTGATG
GGTTTGTAGGTGAGAGTCGTGTTGCTCTACAGCAGAAGCAGCAACAAAAACAACATCAACTACCACAAGC
GCCCCTTTCGGCTTTGCTTACGATGGATTTGAAGGAGAACAACCGTACTGTTGATGGGGATATGTTGTGG
GACACTCATCCCAGTGGTCATAGCACGCAGATATGGGATTTTAAACTTGGACGATTGAGGGAACATGAAG
AAACGGGTACAATGGAAGTTGCATATGATGCAAATGATGCAGGATTTATGATAAAAAATTTTGGGGAACT
AATGGAGGGAACATCTATGAATAATACAAAATTGTTGGGAGATTTGTACCGGATGAATTGCCCTGTTGGA
CGTGATGATATGGCGTTTAACAATAACTCAAATAACCCATCAGCCAGCCAGGGGCCAGCAACATCTGAGA
GCAACAATAGACATATGGGAAGACCGTCGTCAGGTTCAGCATTTGGTAAAGCAGGAGGTACTGGTGGCTC
TAAAGATGTCCCGCATCTGGAACAATCGTTTTTTATGAGAGGTGACAGCGTGGGAACAGCAGCAACAACC
AAGGCCGACATGGAGCAACTGGCACAGAATAGAGGCAATGCCATGCAACGTTACAAGGAGAAGAAGAAAA
CTCGAAGATATGATAAGCACATAAGGTACGAGTCAAGGAAAGCAAGAGCTGATACTAGGAAGCGAGTCAA
GGGTCGATTTGTGAAGGCTAGTGAAACAACTGATGGTTAA

>JMA026099
ATGAGCCCCCAAAAGCGTCTCTGTGACAATTGTTCAGAAGCCACCGCTCTTCTCTACTGCCGAGCCGACT
CAGCCAAGCTATGCTTCCTCTGCGACAGGGAGATCCACTCGGCCAACCAGCTCTTCTCCAAGCACACTCG
CTCACCGCTCTGTGACGCCTGTGACTTCTCCCCTGCCTCAATTTTCTGCTCCACTGAGAGCTCTGTTCTG
TGCCAGAACTGCGACTGGGAGCACCACAATCTCTCGCTTTCGCTGGTTCATAATAGGAGGCCGCTCGAGG
GGTTCACTGGATGTCCTTCTGTGAGTGATTTGATGGCTATTGTTGGCTTTGAGGAGGTGGGTAACAAAGC
TCTGTTTTTGAGCGATGAGAATGATGATGCTGATGAGTTTTCCGATTTCTTGGTTTGGGATGACGCTTCT
CATGTTTTCAATTTCGATGATTTGATTCGTTCGACGAATTCAGCGCATGAGTTTCAGGCTATGGGAGGTC
CTCCTCTCCCTAAGAATCGTAATGCTGCTTGTGGGCAATACAAGGAAGATATACTTAGCCAGCTTCGTGA
AATGGCAAAGTCGGAACCCAACTCGAATCACGAAGCTGCTGATGCTGAACCCCGCATCAATTACCAATCA
TTGGTGCCTGAACAAAATGTGCAGCCAGGACATATGTGTACAGGCTTTGCACATGATGCAGAGCAAACTG
AATCTCCTGATTTTGGGGCAGGTGACTTTCAGTGGTTTAGTGATGGTGGTCAGGCTGCAAATCAATTTTG
TATTTCTAATTCATTCAAAAGAAGCTACATTGAGGAGAGTCCTGTGGTCCCTGAAAAACATTCAGATATT
GGTGGCAGTGTCAGTCATGCCAATGATGGTAATGAAGCCCAATCACTACATGTTATTATATCAGAAAACT
CATCAGCTCTTCCAAAAGTTTATCCACATGAGTTAAACAGCCAAGAGAGGGACTCTGCACTCTCACGCTA
CAAGGAGAAGAAGAAAACAAGGAGGTATGATAAGCACATTAGGTATGAATCAAGGAAGGTTCGTGCGGAA
AGCAGGATCAGAATCAAGGGAAGATTTGCTAAGATGGATCACTGA

>JMA020086
ATGATCACTGAAAAGAAAGCTGCAAATGCCGTGGGAGGCAAGACGGCACGAGCTTGTGATAGCTGTTTAC
GTAGGCGGGCTCGCTGGTTTTGTGCTGCCGATGATGCTTTTCTTTGTCAAGCTTGCGATGCATCGGTTCA
CTCCGCCAATCAATTAGCAAGCAGACACGAAAGGGTTCGGCTCCAGACTTCATCTGTCAAACCCAAAAAC
GAACGTTCAAGAACCGATGATGATTCTCCACCAGCATGGCACCGGGGTTTCACACGCAAGGCGCGAACCC
CACGCCATAACAAGCCTATATCTGTGCAGCAACGGGCTAAAGAGGAGGAGAATGTCTTGGAACTTCTGCC
TGTTGTTCCAGAGATTGGCAGTGAAGTAGATTCCCCAGATGCCTGCAATGAAGAACATGAGCTTCTTTAC
CGGGTTCCTATCTTCGACCCTTTTGCTGCTGAACTTTGCCATGAAATGGAAAACACGATTGAGGATGAGA
GAACCACCATGGGGATGAAGAATGAAGTGGGGACAGTGGTGGGTGATGATTATGGACAAGGTGGGGTTTG
TGACTATGATGATTTACATGGGTTTCTGTGCTCAGAAATGGAGCTTGCTGGTTTTGCTGCTGATGTTGAG
AGCCTTTTAGACAAAGGACTTGACGATGAGGAATCTGCTGCTGACATCAAAGGATTGGGACTTATAGGAT
ACTGTAAAGAGGAAGATGGAAATGATTTGTGCATTGATGTTGGAGAGAGAAGAGTTAAGGTTGAAGAGGA
GGATCAAGGGATGGAAGCTGCTATCGTAGCATGTGATGATCAATTGAATCCATTAATGGTGGAGAACATG
AGAGAAACATTAGATTGGAAAGTTGATTACGAGTTGCAGCAGTTTGCTGGAGATCAGGATCAGGAGAAGG
TAACTCCCATGGCAGAAAAGGAAACGATGTGTGGAAAAGGATCATGTGAAGAGGAGATGAAAAGGAAGGA
GATGTTTTTGAGGCTAAACTATGAGGAAGTTATTAAAGCTTGGGCTGGCCAAGGTTGTCCATGGACGACA
GGAACACGACCGGAGCTCAATCCTGACAAGTACTGCTGGCCAGACTTCATGGGAGGAGCTCATGATCGGC
CTGCATATGGAGAAACAGGAGTAGTGGTACTAGGCATTGGTGATGAAAATCATGCGGGATGGCGGGATCA
TGAGGGTAGAGAAGCAAGAGTATCAAGGTACAGAGAGAAGAGAAGGACACGCTTGTTCTCAAAGAAGATA
AGGTACCAAGTACGGAAACTGAACGCGGAGAAGAGGCCTAGAATGAAAGGCAGATTTGTTAAGAAGACGT
CCACCTTCCTCATGGGGACTTTATCTATTCCTACTGCTGCTGCCGCCTTTCCCTACCTCAACAAATAA


>JMA019919
ATGATTTGTGACAAGAGCGTCGCAAACGCCGTCGGTGGCAAGTCGGCTAGAGCCTGCGATAACTGTATTC
GGAAACGGGCTCGATGGTACTGTGCCGCCGATGATGCTTTCCTCTGCGAAGCATGCGACTCTTTGGTCCA
CTCGGCTAACCCATTAGCACGGAGACATGAAAGGGTTCGCCTAAACACTGCATCGTTCAAACCGTCGAAC
GCAGCTACTGTTAAGAATTCTGTGCCGGCATGGCACCGTGGGTTCACTAGAAAGGCGCGGACACCAAGGA
ATGGAAAGCCCGTGAATCATCGAACACCTAAATCTGAAGAAGATCAACCTGCACGAAACCCGTTTTCTCT
GGTGCCAGAAGTCGGTGCAGACGAGACTTCACATGAAGAAAACGAAGAGCAGCTTCTGTATAGGGTTCCG
ATATTTGATCCCTTTGTTGCTGAGCTATGCACGCCCACGAGTCCAAAAGATAAAGCCGTAGCCTGTGTTG
CGAGTGAAGCCGAGAATAATAGTTCTAATGGAAGCGAATCTAAGGTCTCTTTATCTAATAGCTGTGGCCA
TGAAGCGGATAGCTTACATGGGTTTCTTCCATCCGACATGGATCTTGCTGAGTTTGCTGCTGATGTTGAG
AGCTTATTGGGTAGGGGCCTTGAGAACGAGAGTTTTGGAATGGAAGGTTTGGGGCTATTAGATTGTAAAT
TAGAGAAGGAGTGTTCTTTGGGTAGTGGCGGAAGGGTTAAGCTTGAGGAAGAAGAGGTTATGGAAGTTGC
AGGCAAAGCTTGCCCGGGTGATGATGCTGAAATTGATATGATGAGGGAACCATTTGAATTCAGCTTTGAC
TACGATTCGCATGCGACGTGTGAGGAGGAAGATGAGAAGGTGTCGGCGGTGGGAGCCGTGGCTGCGAAGA
ATAGTGGGGGAAATGAGTCGGTGGACGATGCAAACAAGAAAAGGAAGATACTGCTGAGGCTGGATTATGA
GGGTGTCATCACAGCATGGGCTAGCCAAGGCTCTCCCTGGACCTCCGGTGATCGGCCGGATTTTGACCCC
GACGAAAGTTGGCCGGAATGCATGGGTAGTTGCGGTACTGAACTTCATCACCATTACGTAGATTATGGTA
CTGGAACTGTGGGAAACCCGGCAATGGCTGACGGAAGGAGAGAAGCAAGAGTGTCAAGGTATAGAGAGAA
ACGACGAACGCGTCTGTTCTCGAAGAAAATAAGATACGAGGTTCGGAAGTTGAATGCTGAGAAGAGGCCA
CGAATGAAAGGGAGGTTTGTAAAGAGGGCTTCCTTTGCAGGACCTGCTTTTCCATCTTTACTTACCAAAT
AA

>JMA017943
ATGGGGAGTCCTGGATCGAGGACCGGAGAGAGCGTGGCCTGCGATTTCTGCACTGAGCAACTGGCAGTTC
TGTACTGTAGAGCCGACTCAGCCAAGCTCTGCTTGTTCTGCGACCAGCACGTGCACTCGGCGAACCTGCT
CTCCCAGAAGCACATGCGCTCTCAGATCTGCGATAACTGTAGCTCGGAGCCGGTCTCGGTTCGCTGCGCC
ACAGACAACCTGGTGCTGTGCCAGGAGTGCGATTGGGACGCCCACGGCAGCTGCTCCTTGTCGGCCTCAC
ACGATCGCGACCCGGTTGAAGGGTTCTCCGGGTGCCCCTCGGCCCTCGAGCTGGCTTCTCTCTGGGGCAT
CGATCTCCAGGACAAGAAGCTGAATCCGTCCGCGCCTTCGATTCTGAACTGGACCGATGGTACTATGGAC
GACTCGTCCTCGTGGGTGTTTGAAAAATCAAGAGCTGGGGTGATGTATCTTCAGGACCTGACTGTGCCGA
ACGAGAATGCGATTTTCGGCGTGAATGGTGGGGAAATCGTGACTGCATCAAAGAAACAAGGTGGTCCGAG
CTGTGGGAAGCGGAGGCAGGTGATGTTTAAGCAGCTGTTGGAGCTTTTCAAGAGGGGCTTGGCGGCGGAG
TCGACGAGGAGTAGTGCTGATTGGCAGGGAATGAGTTTGGAAGGAGTAGTGGGTCTGGGAAATGGAGTTG
ATGGGGTTGATGAATTTGTGGGTGCGAGTCCGGTTGCTCAACAACAACAACCACAAGCGCCGCTCACGGC
TTTGCTTATGATGGATTTGAAGGAGAACAATCGTATTGTGGATGGGGATATGTTGTGGGGTTCTAATTCC
AATAGTCATAGTACCCAGATATGGGATTTTAAACTTGGACGATTGAGGGATCTTGAAGAAACAGAGGAGC
TGGAAGCTGCCTATGGTGTAAATGATGCAGGATTTATGGTGAGAAATTTTGGTGAACTTGTGAAAGAAAC
ATCTTTGACTAAATCAAAAATGTTCGGAGACTTGTACCAGATGAATTGCCCTACTGCACATGATGATATG
GCGATTAATCATAATTCAAACAACCCATCAGCCAGCCATGGGCCCGCAACATCGGAGAGTAACAACCTAC
CTATGGGAAGACCATCCACAGGTTCAGCATTTGGTAAAGCAGGAGGTTCTGGTGGCTCTAAAGATGTCCA
GTTTGTGGAACAATCTTTTTTTGTTAGAGGCGACAGTGTGGGAACGGCAGCAACTCCCAAGGTTGACATG
GAGCTGCTGGCACAGAATAGAGGCAATGCCATGCAACGATACAAGGAGAAGAAGAAAACGCGAAGATATG
ATAAGCACATACGGTACGAATCAAGGAAAGCAAGAGCTGATACTAGGAAGCGAGTCAAGGGCCGGTTTGT
GAAGACTAGTGAAGCTCCCGATGATTAA

>JMA012135
ATGAAGGAGGAGATTAGTAATGGTGGTGATGGCGGTTGTGGCAATAACTGGGCACGTGTATGCGACACGT
GCAGGTCGGCGGCTTGCACAGTGTATTGCCGGGCTGACTCGGCCTACCTGTGCACCGGGTGCGACGCCCG
CATCCACGCCGCGAACCTCGTTGCGTCCCGCCACGAGCGTGTGTGGGTCTGCGAGGCGTGCGAGCGCGCC
CCGGCAGCTTTCATATGCAAAGCCGACGCCGCGTCTCTCTGCACCGCCTGCGACGCCGACATCCACTCCG
CGAACCCACTCGCAAGCCGCCACCACCGCGTCCCAATTCTCCCCATCTCCGGGTGCTTACCCGGCCCACC
TGCTGCTGACCCCGTAGACGGGTTTTTAGCCCATGATGATGGGGACGAGACCATTGACGAAGAGGATGAA
GATGAGGCAGCATCGTGGTTGTTACTCAATCCCGTGAAGAATAACTACAATCAGAACAATGGGTTCTTGT
TTGGTGGGGAAGTTGAAGAGTATGTGGACTTTGTGGAGTACAACTCGTGTGCTGATCAGAATCAGTTCGA
AGATCAATATAACTACCACCAGCAACAACATTACGCTGTTCCCCAGAAGAGCTATGGGGGTGACAGTGTT
GTGCCCGTTCAGAATGGAGATGCGAAGGTTCAGCTGCATCACCAGCCGCAACAACAGGATTTTCAGTTGG
GACTGGATTTTGAGTCCTCAAAATCTACATACAGTTACCATGGTTCCATTAGTCACAGTGTCTCTGTTTC
ATCTATGGATGTTGGCGTTGTACCAGAATCAACGATGATCGATATCTCAATCTCACACCCAAGAACTCCC
AAAGGGACAATTGACCTTTTCTCTGGACCTCCTCTCCAGATGCCGCACCAACTTACCCCACTGGACAGGG
AAGCAAGGGTCCTAAGATACAGAGAGAAAAAGAAGACAAGGAAGTTTGAGAAAACAATCCGGTATGCTTC
TAGGAAGGCATATGCAGAGACCAGACCCCGGATCAAGGGCCGTTTTGCTAAGAGGACGGATGTAGAAGTT
GAAGTGGACCAGATGTTTTCCTCCACACTAATGGCAGAAACTGGATATGGCATTGTGCCATCATTCTGA


>JMA008296
ATGGGAATCGAAGCGGAGAGCTTGAAGGGGTTCGGCAGAGGCTGGGGCGTTACGGCCAAGTCTTGCGACT
CCTGCAAATCGGCCACTGCAGCCACCTTCTGCCGAGCAGACTCCGCATTCTTGTGCCTGAGCTGCGATGG
AAAGATCCACTGCGCCAACAAGCTGGCGTCCCGCCACGAGCGCCTGTGGATGTGCGAGGTGTGCGAGCAG
GCTCCCGCTGCCGTCACCTGCAAGGCCGACGCTGCCGCGCTCTGCGTCACATGCGACGCCGACATCCACT
CGGCTAACCCGCTTGCCCGCCGCCACGAGCGGGTCCCCGTCGAGCCCTTCTTCGACTCGGCCGAGTCCTT
AATCAAATCACCGGCGCTCAATAATTTCCTTGTGGTCCCCACCGATCAGAACGTGAACGCCAGCAACAAC
ACCAACGACGACGCCGAAGCGGCGTCTTGGCTCTTTCCGAACCCCAATTTCGGTTCCAAGGTCATGGATG
GTCTGGATGTGAAACCCAGCGACATTCTTTTCTCCGAAATGGATCCATTCCTTGAATTCGATTATCCAAA
CCCGTTTTACAGTGCGGGAACGGATAGCGTAGTACCAGTTCAAACTAAACCCGTCTCCGCTGCAGTCATG
AACCACTCCGGGGAGAGGTGCTTCGATATTGATTTCTGCAGATCCAAGCTCTCTGTATTCAGCTATTCTA
CTCAGTCTCTCAGCCAAAGCGTATCCTCTTCCGATGTCGGAGTGGTTCCGGACGGGAATTCCATGTCCGA
TATATCCTATCCTTTCGGGCGAAACATGAGTGCCGATCCGAACGTGCCGGTATCGGGGACTACAAACCAA
CCGGCGACTCAGTTGTGTGGAAGCGATCGTGAAGCCAGGGTTTTGAGGTACAGAGAGAAGAGAAAGAACC
GGAAGTTCGAGAAGACTATTCGCTACGCTTCGAGAAAGGCTTACGCGGAAACCCGGCCCAGAATCAAAGG
CCGGTTCGCGAAACGGACGGAAATTGAAACCGATGTGGACAGTCTGTACAACTCCGTGTCGGCCGCTTCT
TTCGTGTCCGACGCCCAGTATGGCGTCGTTCCTACCTTCTGA

>JMA004947
ATGGGTTATTTATGTGATTTTTGTGGGGAACAAAGGTCCATGGTGTATTGCCGCTCAGATGCTGCATGCT
TATGCTTGTCATGTGACAGAAATGTCCATTCTGCTAATGCCCTATCCAAACGCCACTCGAGAACACTATT
ATGTGAAAGATGCAATTCACAACCTGCACTAGTAAGATGTGCCCAAGAGAGGGTCTCTCTTTGTCAGAAC
TGTGATTGGATGGGTCATGGCACTTCTACCTCAGCTTCAACACACAAGAGACAGACAATCAATTGTTATT
CTGGATGCCCATCAGCTGCAGAACTTTCTTCAATCTGGTCATTTGTTTTAGATTTCCCTTCTGTGGGTGA
ATCCACTTGTGAGCAGGAATTAGGTTTGATGAGTATAACAGAGAACAGTGAAAAAACTGCTTGGGGCTCT
GCAGAAAACAACATGAGCCAAAATTTATGTAGTTCAGTTGAATTGAATGGCGTTGGCAACGTTGAGAAGT
CCAGCAGTTGGGTTGGGTCCTCTTCAGTGCCTGGAGTTCATTCTGGGCCTCACATTCTAGACCAGCCGGC
TGGATCCACAAATACATCTTTGCCCAAGATATGCTGTCCTGGAGCTAAAGGTTCTGATCTCTGTCAAGAA
GATGATCTATATGAGGACTTTGAAATGGACGAAGTGGATTTGAATCTTGAGAACTATGAAGAACTCTTTG
GCGTAGCGCTTAGCCATTCTGAAGAGCTTTTTGAAAATGGTGGCATTGATAGCTTGTTTGGGACAAAGGA
CATGTCTGCTGCTGATTCCAGTTGTCAGGGTGCAGTTGCTGCTGAGGGGTCCTCAGTGGCACTGGTTAAT
GCAATGCAGCCAGCATGCAGCAATGCAGCGTCTGCAGATTCTATGATGAGTACTAAAACTGAACCAGTAC
TTTGTTTGACAACAAGACAAGCACATTCAAGTATTTCGTTTTCTGGTCTTACTGGAGAGAGTAGTCCTGG
GGATTATCAAGATTGTGGGGCTTCTGCAATGCTTCTCATGGGAGAGCCTCCATGGTGTCCTCCATGTCCT
GAGAGTTCCTTCCAATCTGCTAATCGTAGTGATGCTGTTATGCGATATAAGGAAAAGAAGAAAGCACGCA
AGTTCGAGAAAAGAGTGAGGTATGCCTCTCGCAAAGCAAGGGCCGATGTTAGAAGACGTGTTAAGGGACG
CTTTGTCAAAGCGGGTGATGCTTATGATTATGATCCGTTGACACAAACCAGAAGCTACTGA

>JMA029849
ATGATGGAGAAAATTTGTGAATTCTGCACAGAACTGAGGCCAGTGGTTTACTGTAAGGCTGACACAGCAC
ATCTTTGCCTTTCTTGTGATGCCAAAGTCCATTCGGCCAATGCACTTTCCAGCCGACATCTGCGAAAAGT
CCTGTGTGACTTGTGCAGATACCGCCCAGCTTATGTTTGGTGTACAGATCACCAAATGTTCATGTGTCAC
AGCTGTGACCGAAGCCTGCATGACAGCCCTTCCCAGCATCAGAAAAAGGGAACCAGGAGTTACATGGGAT
GCCCTTCTGCTAAAGATTTTGCAGCATTGTGGGGTTTTGAACTGAATGAAGTCAACGATAGTACTCTTTG
CGATCAGCTTGTGTCCACTTCTTGTGGTTCTGGGGATTCCAGTGTTGTTGTAGATTTTGACATTCCAAGA
CAACCTTTCTCACAAATTGGAGGCTCTTCAGTGTCATCTAGAGTGAATTGTGCAACTCCAGTCTCCAATG
CTGGATCTGAAGTGGGATCAAGCAATCAACAAAGTAAGATTAAACAGCACCCTACCAGCCATCTTCTCCA
ACAGATTCTTGACTTGAAAAGGCTTCAGCTCACTGACAGTTCTGACCATTTACCTCTGGTACGTGGTCAA
GAACAAATGGAAACATCTTCTTCAATACATTATCCTTCAGTGAAGTTTGATGAAAATCTTGATCAGCATT
TACAGCAGTCCCAGGATCTTAGTAGTGATATTCAGCAAAGGATCAATTCACAGCAGGATCTGAAAGAGAA
CGTTTTATCATTCACATTTCCTCAACAGGAGCATTTATCTTCATTGTCGATTACCAGCCTTCCTTTGAAC
GGTGAATCCTTCTGGCAATGGAAAAGTCCAGTTCAAACTAGTCAGTTGTGGTCTCAAAATATGCAAGACC
TAGGGGTTTGTGAAGAACTACTTTGCGATGATGATTTCAACATACCTGATGTTGATTTAACATTTCAAGG
TTTTGAAGAACTATTTGGAGGCGATCAAGATCCAATCAATGCTCTGCTTCATGATAACGTCTCATGCTCC
TCCATAGAGAAGGATGTGTCCCATGATACATCAGATAATGGTCATAGGAGAACCATGGAGGATGCCTCAG
TAGGTTCTTCCATTTACATCACTCCCTCAGCTCAGATGGGCAAGGACATAGGTCCTTCTGACCAAGTTTT
TAACCTTCCAGGAAGCGCTGATTGTCCTCGCCCGATTCGATCATCTTATTCAACTTTGTCATTTTCTGTC
TCAAGGTTCAGTGCCGAGAGCAGTGGTACTGATTGTCTCGATAGTGGACTTTCTCCTTATATTATAGGAG
AACCTTCTCACAATTCACCTAACCTTGAGGGGGCACATTTGGACGCCAGAGAGATTGCCAAGATGAGGTA
CAAGGAGAAGAAGAAGTCTCGACTGCATGAAAGCAAAATTCGATATCCCTCTCGGAAAGCTAGAGCTGAT
ATTCGGAAGCGGGTAAAAGGAAGATTTGTAAGGACGGAGAACTATGACTCCGATACCGTTGACGTCACAC
GAAGCTATTAG

>JMA004774
ATGGCGTCCAAGCTATGTGATTCCTGCAAATCGGCCACCGCCACTCTCTTCTGCCGAGCCGACTCGGCTT
TCCTCTGCGTGGGCTGCGACTCTGAAATCCACGCTGCCAACAAGCTCGCCTCCCGACACGCGCGGGTCTG
GCTCTGTGAAGTCTGTGAGCACGCACCTGCCCACGTCACCTGCAAGGCCGACGCTGCCGCCCTCTGCGTC
ACCTGCGATCGCGACATTCACTCCGCCAACCCACTCGCCAGCCGCCACGAGCGCGTACCCGTCACCCCCT
TCTACGACTCCGTCAAAGCCGGAGCTGCCGCTAACTTCCTCCACGACGATTACTTATCGGACGTCGAGGG
CGATGATGACGTTAGCAGGGAAGAGGCCGAGGCTGCCTCTTGGTTGCTTCCCAACCCTCCTTCCAACAAC
AACCACAGTCACAATAATAATAACAATATTAAGGTGATGGAGAATCCGGATCCGAATACCGGTCAGTATG
TCTTTCCGGACATGGATCCGTATTTGAATCTGGACTACGGGCCTGTGGATCCGAAGTCGGAAGCTCAGGA
GCAGAACAGTTCTGGTACTGACCGAGTTGTACCCGTACGGAGCAAGAGTGTTCATCAGCCTCCGTTGATG
AGTGATCACCACTGCTTCGACATGGATTTCTCGGGCTCCAAGCCCTATGTTTATGGCCACAACGGTCAGT
GTCTCAGTCACAGCGTGTCTTCCTCGTCCCTGGACGTGGGCGTTGTGCCAGATGGTAGCACCGTGACGGA
TGTATCGGATTCATACTGTAAGCCGATGGGCACCGTAACCGATTCAGGAAATCGGGCAGTTCAGATCTCA
GCAGCGGATCGTGAAGCGAGGGTGCTGAGGTACAGAGAGAAGAGGAAGAACCGAAAGTTCGAGAAGACGA
TCCGATACGCGTCGCGAAAAGCGTATGCGGAGACGAGGCCACGAATAAAAGGGAGGTTCGCGAAGCGATC
GGAGATGGGATCGGAAATGGATCGTACGTGCGGTTACGGAGTGGTGCCGTCGTTTTAA

>JMA026904
ATGATGGAGAAAATCTGTGAATTCTGCACAGAATCGAGGCCAGTCGTTTACTGTAACGCTGATGCAGCAC
ATCTTTGCCTTTCCTGCGATGCCAAAGTTCATTCAGCCAATGCACTTTCCAACCGGCATCTGCGAAGCGT
CCTATGTGATTTGTGCGGATACCGCCCAGCTTATGTTCGGTGTACAGTACACAGAATGTCCATGTGCTGC
AGCTGTGACCAAAGCCTGCATGATAGCTCTTCCCAGCATCAGAAACAGGCAGTCAGCAGTTACACAGGAT
GCCCTTCGGCTAAGGATTTTGCAGCATTGTGGGGTTTTCAACTGAATGAAGAAGACAATAGTACTCCTCG
AGATCAGCCTGTGTCCATTTCTCCTGGTTCTGGGGATTCCAGTGTTGTAAACTTGGACATTCCAAGACAA
TCTTGCTCACAATTCGGTGGCCCTTCAGTGTCATCCAGAGAGAATTGTGCTACTCTTGTCTCCAATGTAG
GAACAGAATTAGGATCGACCAGTCAACAAAGTAAGGTATATAAATGTCAACAGCAGCACACTAGCTCTAT
TCTGCAACAGATTCTTGACCTGAAAAGGCTTCAGCTCACTGATGGTTCTGACCTTTCACCTTTGATATCT
GGTCAAGAACAAATGGAAATAAATTCTTCAATAGAATATCCTCCAGTAAAGTTTGATGGAAATCTTGATC
AGCATTTACAACATTCCCGGGATCTTAGTACCAATCAACAAAGGGGCAGTTCACTGCAGGACCTGAACGT
GGACACTTTGCCATTCAAATTTTCTCAACAGGAACATATACCTTCATCTTCAAATGTTGGGCTTCCTATG
CAGGGAGAATCTTTCTGGCAATGCAAAAGTCCTGTTCAAAGTAGTCAGCTATGGTCTCAAAATATGCAAG
ACCTTGGGGTTTGTGAAGAACTTGTTTGTGACGATGATTTCAACATACCTGATGTTGATTTAACGTTCCA
AAATTTCGAAGAACTATTTGCAGGTGATCAAGATCCAATCAGAGCTCTGCTTGATGATAAAGATGTTTCA
TGCTCTTCCATTGAAAAGGATTTGTCCCGTAATACATCAGATAATAGCCATGCAAGAGCTATGGAGGATG
GCTCAGTGGCTTCTTCTCTTTATATCACCCGGTCACCTCACATGGACAATGACATAGGTCCTTCTAACCA
ACTTCACAGGCTTCCGGGAAGTGAAGATTGTCCCCGTCCGACTCGAACATCTTATTCAACTTTGTCATTC
TCTATTTCAAGGTTTAGTGCCGATAGCAGTGGCACTGATTGTCTTGATAGCGGACTTTCTCCCTACATTA
TAGGAAAATCTACAGGCAATTCACCTGAGCTTGACAGTGCACATTTGAAGGCTAGAGAAATTGCCAAGAA
GAGGTACAAGGAGAAGAAGAAGTCTCGAATGCATGAAAAACAAATTCGATACCCATCTCGGAAAGCTAGA
GCTGATATTCGGAAGCGGGTAAAAGGAAGATTTGTAAAGACAGAGAGCTATGACTCTGATACAGTAGACG
TGACACGAAGCTATTAG

>JMA001149
ATGGAGCCTCTATGTGAGTTTTGTAAGGTGGCGAGGGCAGTGGTGTATTGTAAATCAGATTTGGCTTGCC
TTTGCTTGCACTGTGATGGGTGTGTACATTCTGCTAATTCTTTGTCCCGAAGGCACATGCGTTCTCTCTT
ATGTGAAAAGTGCTACTACCAGCCTGCAATTGTCCGATGCATGGATGATAAAATGTCTCTTTGTCAAGGC
TGCGACTGGAATGGCAGTGAGTGTTCAAGGCTGGGGCATCGGTGCCACCCATTGAATTGTTATACAGGTT
GCCCTTCTTTGGAAGAGTTGTCAAGGATTTGGTCCTCACTTCCTGATATGCCCCCTTCAAGTGGTTTTGA
TAGTGGTTGGGAGCACGTGAGCACACTGCCTATAGATGAGAATTGCATCAGCAACTGTTTGGAACAAAGA
GACAGTGAGGGATCATTTGGGTTGGTGGCAAGCAAGCTGAATGAACTAGAACCTTGCTCTAAGTCTGACC
CTTGGATGGAGCTGTCTTCTGTGATTCAACCGAATCCAAATTCCATTCCACGCTGCAGAGATCAAGCACC
TCTCTTCCCTGGAGAATCAAGTTTGCCAAAGGATGCTTCTGATTTCAAGGATCTTGGAATTTATGATGGC
AATGATCTCTATGAAGGTCTTAACATGGATGATATTCCATTAACCTTAAAAGATGGTGAGATATTTGGCT
GTCCACAAGGTACTACCAGATACCAGTTCGAGGATGGAGGAATGGAATGCCAATCGATGGAGAAAAACTT
ATCAGTCACTGAATCTAATGGTCCTATTGAGAGTGCTTTGGAGGCATCTTCGTCAGGACAACAAAATTGT
GTGGCTTTTCAATCTTCTCATCTTGGTGGGTCAACTAGTGTTATGCAGTCCATTAATGGTAATGCAAATT
GCTTACCAATGAATCAACCTTGCACTGGAAACCTCAATCTGGGGTTACCTACTGGGCAAGTTCACTCAAG
CATGTCACTTTCATTATCCAACATCACGGGTGAAAGTAGTGTAGCTGATTATCAAGATTGTGGATTGTCA
CCCGTATTCCTACCAGTTGAATCACCTTGGGAATCAAATTTGGAGGCTAGCTGCCCACAAGCAAGGGAAA
AAGCTAAGATGAGATACAATGAGAAAAAGAAAAGTCGATCGTTTGGTAAACAAATAAGATATGCCTCACG
CAAAGCCAGAGCTGATACTAGAAAGCGTGTGAGAGGGAGATTTGTGAAAGCTGGAGAAGCATATGATTAT
GACCCTCTTGTGACAAGGAACTTCTGA

>JMA000719
ATGGAGCCTCTATGCGAGTTTTGCGGGGTGGCGAGGGCATTGGTATATTGTAAATCAGATTTGGCTTGCC
TTTGCTTTCCCTGTGATGGGTGTGTACATTCAGCCAATTCCTTGTCCCGTAGGCACATGCGTTCTCTTTT
ATGTGAAAAATGCTACTCCCAACCTGCAATTGTGCGATGCATGGATGATAAAATGTCTCTTTGTGAAGGC
TGCGACTGGAATGGCAATGAGTGTTCAAGGTTGGGGCATCGGCGTCAGCCATTGAACTGTTATACAGGTT
GTCCATCTTTGGCAGAGTTTTCAAGGATCTGGCCTTCACTCCTTGATATGCCTCCTTCGAGTGCTTTTGA
TACTGCTTGGGAGTGTGTGAGTGCGCTACCTATAGATGAGAATTGCATCAGTGACTGTTTGGACCTAAGA
GATAATGAGGGGCCATTTGGGTTGGTAGCAAGCAAGCCGAATGAACTAGAACCTTGCTCTAAGCTTGATC
CGTGGATGGGGTTGTCATCTGTGATTCCACCAAATGCAAATTCCATGCCATTCTGCAGAGATCAGACACC
TTTCTTCCCTGAAGAATTGAGTTTGCCAAAGGATGCTTCCAATTTCAAGGATCTTGGAATTCATGATTGT
GATGATCTTTGTGAAGGTCTCAACAGTGTTGATGTTCCATTAACCTTAACAAATGGTGAGATAGTTGGCT
GTCCACAAGCTCTTACCGGATACCAGTTCAAGGATGGAGGAATGGAATGCCTATCAACGGAGAAAAACTT
ATCAGTCACTGAATCTAATGGTCCTATTGAGAGTACTTTGGAGGCATCTTCGTCTGGCCAACAAGATTGT
GTGGCCTTTAAAACTTCTCATGTTGGTGGGTCAAATAGCATGATGCAGGCCTTGAATGGTGGCACAGATT
ACTTACCTCTGAATCTTACGTGTGCTGGGAACATCAATCTGGGGTTTCCTACAGGGCAAGTTCATTCGAG
CATATCACTGTCATTATCCAACATCACCGGTGAAAGTAGTGCAGCTGATCATCAAGATTGTGGACTATCA
CCAGCATTTCTAACAGTTGAATCACCTTGGGCATCAAAGGCAAGGGATAAAGCTAAGATGAGATATAATG
AAAAAAAGAAAAGTAGAACGTTTGGTAAACAAATAAGATATGCCTCGCGTAAAGCCAGAGCTGATACTAG
AAAGCGCGTGAAAGGAAGATTTGTGAAAGCAGAGCAGGATAGTCCGTGCTCGACTGAACCTTCATCTTCC
TAA
